# Supplementary material for: Genome-Wide Meta-Analysis of Homocysteine and Methionine Metabolism Identifies Five One Carbon Metabolism Loci and a Novel Association of ALDH1L1 with Ischemic Stroke
Source: PLoS Genet. 2014 Mar 20;10(3):e1004214. doi: 10.1371/journal.pgen.1004214 (PMC3961178; doi:10.1371/journal.pgen.1004214)
Supplement: Table S3 — Test of heterogeneity for VISP-FHS meta-analysis of ΔPOST. We use Cochrane's Q statistic to test heterogeneity between FHS and VISP results. Cochrane's Q statistic is the sum of squared deviations of each study's effect estimate from the overall meta-analyzed effect estimate, weighted by inverse variance of the corresponding estimates. (XLSX) [file pgen.1004214.s008.xlsx]

## Sheet: Sheet1
Supplementary Table 3. Test of heterogeneity for VISP-FHS meta-analysis of ∆POST
MarkerName	Chr	position	Direction	Allele1	Allele2	Freq1	HetChiSq	HetDf	HetPVal	coded_all.FHS	coded_all.VISP	beta.FHS	beta.VISP	SE.FHS	SE.VISP	n_total.FHS	n_total.VISP	pval.FHS	pval.VISP	AF_coded_all.FHS	AF_coded_all.VISP	oevar_imp.FHS	oevar_imp.VISP
rs9296404	6	42925803	++	t	c	0.4718	1.113	1	0.2915	T	T	0.356333	0.3133	0.026043	0.0312	2710	2100	1.2919e-42	3.403e-23	0.48037	0.4597	0.9688	0.9761
rs234714	21	44488033	++	t	c	0.2144	8.472	1	0.003606	T	T	0.403629	0.2297	0.0461707	0.0374	2710	2100	2.28805e-18	1.037e-09	0.200538	0.2234	0.493556	0.9757
rs1047891	2	211540507	++	a	c	0.3175	0.89	1	0.3455	A	C	0.190799	-0.1459	0.0335965	0.0334	2710	2100	1.35375e-08	1.302e-05	0.306288	0.6717	0.731104	1
rs10934753	3	125906179	++	a	g	0.4162	5.15	1	0.02324	A	G	0.192676	-0.0964	0.0266566	0.0328	2710	2100	4.89847e-13	0.003277	0.429997	0.6043	0.996091	0.3939
rs6973917	7	56090641	--	a	t	0.7459	8.11	1	0.004401	T	T	0.277768	0.13	0.0350039	0.038	2710	2100	2.09925e-15	0.0006423	0.25054	0.2583	0.776353	0.8924
